# Supplementary material for: Feasibility of whole‐body MRI for cancer screening in children and young people with ataxia telangiectasia: A mixed methods cross‐sectional study
Source: Cancer Med. 2024 Jul 26;13(14):e70049. doi: 10.1002/cam4.70049 (PMC11273546; doi:10.1002/cam4.70049)
Supplement: Supplementary file 1 — Data S1: [file CAM4-13-e70049-s001.zip]

Archive with 5 entries (5 files):
- WB5AE6~1.DOC
- WBMRIF~1.TIF
- WBMRIF~2.DOC
- WBMRIF~3.DOC
- WBMRIF~4.DOC
